# Supplementary material for: Identification, Classification and Characterization of LBD Transcription Factor Family Genes in Pinus massoniana
Source: Int J Mol Sci. 2022 Oct 30;23(21):13215. doi: 10.3390/ijms232113215 (PMC9658656; doi:10.3390/ijms232113215)
Supplement: Supplementary file 1 [file ijms-23-13215-s001.zip]

Archive with 1 entries (1 files):
- ijms-1973112-supplementary.xls
