# Supplementary material for: Identification, Classification and Characterization of LBD Transcription Factor Family Genes in Pinus massoniana
Source: Int J Mol Sci. 2022 Oct 30;23(21):13215. doi: 10.3390/ijms232113215 (PMC9658656; doi:10.3390/ijms232113215)
Supplement: Supplementary file 1 [file ijms-23-13215-s001.zip › ijms-1973112-supplementary.xls]

## Sheet: Table S1
Table S1. Sequnces of the LBD family proteins from P. massoniana
Sequnce ID	Sequnce
PmLBD1	MSEGNQRTKVATPCAACRTLRRRCGDKCVLAPYFPPNDPHKFTTVHTVYGASNIIRILQDVDGEHRDDAVSSLVYEARARLRDPVYGCAGAVFQLQQQVCDLQSQLATAQAQILNLHCQQANLVAFLTANNSSFGKGGEPADYDYDEPFG
PmLBD2	MDITASTTPISPCAGCKAKRKKCSDECVLAPFFPRNDPEKFLLVNRVFGNAHVIKTLQDLPAEHRSDAVRSMVYEANQRLRDPVHGSLGVINDLEKRVAELQSKVDSTEAQLSNINLQHANLLTLITRGDEVWGPLCYDASLQQENINVQHANF*
PmLBD3	MSEGNQRTKVATPCAACRTLRRRCGDKCVLAPYFPPNDPHKFATVHRVFGASNIIRILQDVDKEHRDDAVSSMVYEAGARVRDPIYGCAGAVCQLQQQVCDLQSQLAIAQAQILNLHCQQANLLASFTPNNSSFGKGGEPADYDYDEPLGSSWTDSPASQVTDGEKDINALLQEMFTWSHNGK*
PmLBD4	MGGGEAPCGACKFLRRKCVKGCLFAPYFCSDEMGAPHFGAIHKVFGASNFSKLLMHVPIQERYDTVASVSYEAQARLQDPVYGCVSHILALQHQVANLNGKLAVGYAQLAACSSSDGTSLTLEYGYGKQSEMPSLISNSNSSSPSDQQYLNPWGNLQSIPSESVAANNYDEEAREDEGSWGSFSVCTKGVIQYPRSTAQETDVFRDAERFSEQSHPNNYRDGDLQDLASALLRRS*
PmLBD5	MSRRDMASSSSSPCAACKFLRRKCTAECVFAPYFPPDQPHKFANVHKIFGASNITKLLNELPPHQREDAVNSLAYEAEARMKDPVYGCVGAISILQRQMQHLQRELAAAHADLARYTGATSGAVSNPGGLLQAQQTNTLGQHMGMGMGIGMGMGMAGMGSMGMGMGMAAASPHHHHSMQVSREQQVLEPTTHLTREQLVELARVGGGSYEAGLAAALGITTSNVGVGATEASPIGGPAYNSFPRVGSEGASRSSGGSLGQMSPP*
PmLBD6	MQIMDNSLEKSRIQSPSADFHDVCKIEKKECLDNCTMLYSFVSDDLHKFSILHQVFGACNVIKLIKDLPSDKIIDAINSMVYEASARLHDPAFGCTGIIQQLQLQISDLQLQITATRALLQKMRSPQAQILASRSGLSKFIDTINTSPNEDDDRDEDLLNSNPMD*
PmLBD7	MANLASTSSNSPCAVCKLLRRKCTSECVFAPYVPPEEPQKFAHFHKLFGASNVTKILNDLEPSSTGGRGEFSSL*
PmLBD8	MGTSKTSGSSPCASCKLLRRRCAKDCVFAPYFPADQPQKFASVHKVFGASNVSKMLQELPVHQRGDAVSSMVYESNARVRDPVYGCVGAISYLQQQVANLQMQLARAQAEIMCMHMQQQEALLSDNTDNIIDSKQAIMGFLSDSTDNIDTKQGIMGRMDDHQLHYDQIHANNYHHPSDCSTSSHDSPHQLLTHDQTVYDALDIKEILWT*
PmLBD9	MSDITASKPESSSRIPCAACKIQRKKCTKKCVLAPYFPQDDPQKFRLVHNLFGNGHVVKFLQNLPAEQRGDAVNSMVYEASERFRDPVHGCVGVINDLQNKVAELQTQLASTQAAVANISQQHADLLTIITGSHELQYVDHLPPWELF*
PmLBD10	MSKEREKGEGFNSVNRKLKRSESERVRRTMMGAQSPSNTSTPCAACKLLRRRCAQECPFSPYFSPHEPQKFASVHKVFGASNVSKMLLEVPESQRADAANSLVYEANARIRDPVYGCMGVISTLQQQAQSLQAELNAVRSEIMRYRCHENAMAAAMAVGYPSIQVSDRGAASSAISSQTSDSADFAAVSPRPPMTTSDTKVAVRPWHSHLH*
PmLBD11	MSSTPACAACKIQRKKCSEECTLAPYFPPDSTDEFLLLCRVFGNGHVIKLLKVRSLVPMKFWYLGL*
PmLBD12	MSRERENFESFSRRASFKQLADADRMGRRQILGPPGTLNTITPCAACKLLRRRCAQECPFSPYFSPHEPQKFASVHKVFGASNVSKMLLEVPESQRADAANSLVYEANVRLRDPVYGCMGAISSLQQQAQSLQSELNSVRAEIMRYKFRSEAAAMHHQPPGQSSHQASMMPSSSAVYSQGSASTDYTAMNDHSNYYG*
PmLBD13	MFLRKVFLFYNTVAAHSNGKMNNLTSGKPGSPSRFPCAACKINRRKCSERCLLAPYFPADDPEKFLCIHRVFGHGHAIKLLQDLPTEQRGEAVSSMVYEARARLRYPVHG
PmLBD14	MAFYLPAIAYKLRCGKPNTRIYSRPDCGDTNFVIIDQQSSYWNCTFDEMMTNAEEKPRSPSQSAAFHDHCNTEQKECLDSCTILHGFASNDLHKFSILHQVFGACKVIKLIEDLPSDQAVDAINSMVYEASARLQDPALGCAGIIQQLQ
PmLBD15	MASSSNSPCAACKFLRRKCTLECVFAPYFPPDQPQKFANVHKIFGASNVTKLLNELHPHQREDAVNSLAYEADARVKDPVYGCVGAISILQHQVKQLQTELHHARSELSKYINAGIAIPPMGMGMGLAGSSRDQIFRDQNIMESHISRDHILRATNYDQTDIVRLSGPGYDPNYLAISGSLAQAQAQVQAQVFNPYPRTGSSSDERTCISPPYLHPEKREE*
PmLBD16	MRLSCNGCRVLRKGCTESCILRPCLQWIRTAESQANATIFLAKFYGRAGLMNLISNGPDNLRPAIFRSLLYEACGRMVNPVSGSIGLLCSGNWAVRLQAGVESILRGNWKPQTPVETMAARKLQRSVKTRQRSKGFSHSKSKRNEGERGPVSDHVESSSKSDYCGDVANVSQKTSGNGDFDERYVDKYSIFSTAREHEEFACVDQAQMQYCHDLSNPKTSETETSFNAVELELTLGSKVSFRRTPDKISSSEWWPSSQ*
PmLBD17	MSAKDRKTVEQTVICEMTRRPTVGSPAALNTITPCAACKLLRRRCAQECPFAPYFSPLEPQKFASVHKVFGASNVSKMLMEVPENQRADAANSLVYEANARLRDPVYGSTGTIYSLQHQAQVLRVELNAMKAEILKYKCTDPMSQPPMLGVYNVNSDDCKVNNPTASTVNAADYTVKQRYYSIINHNR*
PmLBD18	MNTEGLSSPCAACKLQRKKCRDKCVLAPYFPQAEREKFLLIRRVFGHGHVIKLLQGLPAEQRGDAVISMVYEASERMKNPVLGCLGVVNDLNKRIAELESQLASREAAFAHVSMQHANLVTLVTGYDASFYSASLEENEHTNMNPHVLDSVDPFQLWEQF*
PmLBD19	MMSNGKEQPLTQSVPAAFHDHCNMEKKECWDNCTILYHIASNDLHKFSVLHQVFGACNVIKLIKDLPADKRVDAVNSMVYEASARLQDPALGCVGEIQKLQ
PmLBD20	MSDITASKPESSSRIPCAACKIQRKKCTKKCVLAPYFPQDDPQKFRLVHNLFGNGHVVKFLQNLPAEQRGDAA
PmLBD21	MSEKGFTGHGSEMIIDTACQQEPVPSSSCAACKTQRKKCTEKCVLAPYFPQDEAKKFMLVHRVFGNGHVIKLLQDLPLELRGEAVSSMVYEANERLRDPVNGCLGVINDLRRRVAELESQLASTQEAFADLHRKYIVLLTLITGCPEGSDPNFYSTSPQETEEYCGTNPCSIGVDDLDPLQLWDQL*
PmLBD22	MRMSCNGCRVLRKGCSETCIIRPCLQWIKNEESQANATVFLAKFYGRAGLMNLISAGPEHLRPAIFKSLLYEACGRMVNPIFGSVGLLCSGNWQLCQAAVESILKGCPIHPILMDSSGTQMPTEHSNTNPSVRSTLMETITNELHKVKTKGRFKRRKSTVKDLSLNNSDAEDLGASQVFNLRWRRCYPGESQTPALEGIPNNLVSSDSSCESLEHFDDLRNHKEADMEGHMSKAMDMGPANIKCCNDQNDHKATMESVPEVSYTQAPDLEDMQAIKHEYESISSDVTDVKLELTLSSQGSATRAAEKHHTNLHWNSCMEHSDEPTITYLGLGLTQA*
PmLBD23	MRMSCNGCRVLRKGCSDSCILRPCLHWISTAESQANATIFLAKFYGRAGLTNLISKGPEHLRPAIFRSLLYEACGRMVNPVYGSVSLALSGNWAECQAGVDSILRGSFCAVPESDLTYPVSDNIVPKKAIAVPCLRRSVKARGRLKGLWHAKPKRKEVERAPICNHIHSGSISDDRCHLTNAVPNAADNGKFSERSIQKYSTFILGQEHGESLTADRTEMEYCHNLCNLKTSQTEVECDTVGLDLTLGSYCSTSPEHKLLAI*
PmLBD24	MSEATDFKSRTSFTSACAGWKIQRKKCSENCVLAPYFPQNNPEKFLLVHRVFGNGHVVKLLQDLPAEKRGDAVSSMVYEASERIRDPVHGCVGIINELRNKVAELQSQLASAQAQLTKISLQHANLLPLVLGYHEVSDPIFLSPQEIEDMTQTSPSVTEDLDPLELWKPVWT*
PmLBD25	MSEATDFKSRTSFTSACAGWKIQRKKCSENCVLAPYFPQNNPEKFLLVHRVFGNGHVVKLLQDLPAEKRGDAVSSMVYEASERIRDPVHGCVGIINELQEKVAELQSQLALAQVELTKISLQHANLLPLVTGYHEVSDPNFFYVSPQESEDMTQTSSSAMENLDPLELWDPVWT*
PmLBD26	MQMSEATDFKSRTSFTSACAGWKIQRKKCSENCVLAPYFPQNNPEKFLLVHRVFGNGHVVKLLQDLPAEKRGDAVSSMVYEASERIRDPVHGCVGIINELQEKVAELQSQLALAQVELTKISLQHANLLPLVTGYHEVSDPNFFYVSPQESEDMTQTSSSAMENLDPLELWDPVWT*
PmLBD27	MQMSEATDFKSRTSFTSACAGWKIQRKKCSENCVLAPYFPQNNPEKFLLVHRVFGNGHVVKLLQDLPAEKRGDAVSSMVYEASERIRDPVHGCVGIINELRNKVAELQSQLASAQAQLTKISLQHANLLPLVLGYHEVSDPIFLSPQEIEDMTQTSPSVTEDLDPLELWKPVWT*
PmLBD28	MSDISAKSEPDQTWPSTSPCAGCKIQRKKCSHNCVLAPYFPPDNPQKFLLVHRVFGNGHVVKLLQDLPAEQRGDAVSSMVYEASQRFQDPVHGCAGVIKYLKNKVSELQSQLASTQRELANMSMQHAKLLSFLNEGSDSLFYNGLLVESEDTHALDDGDAMELWEPLWT*
PmLBD29	MSDMSAKSEPDQTWSSTSPCAGCKIQRKKCSHNCVLAPYFPPDNPQKFLLVHRIFGNGHVVKLLQVLPAEQRGDAVNSMVYEASQRFQDPVHGCAGVIKYLKNKVSELQSHLASTQRELANMSMQHAKLLSFLNEGSDSLFYNGLLVESEDTHALDDGDAMELWEPLWT*
PmLBD30	MSDISAKSEPDQTWPSTSPCAGCKIQRKKCSHNCVLAPYFPPDNPQKFLLVHRVFGNGHVVKLLQDLPAEQRGDAVSSMVYEASQRFQDPVHGCAGVIKYLKNKVSELQSQLASTQRELANMSMQHAKLLSLLNEGSDSHFYNGLLLESEDTHAVDDGDAMELWEPLWT*
PmLBD31	MIVLILGGFSDICVEIFVAVMQMMNNATEQPRPQSPSVDFHDVCKMEQKECLANSTMLYRFLSNDLQKFAILHEVFGACNVIKLIQDLPPDQRIDAINSLVYEASARLQDPALGCTGIIQQLQRQISALESQICTTQAIIQKIRSQQEQLLASITGFGTAGEEDTTSIGHH*
PmLBD32	MIVLILGGFSDICVEIFVAVMQMMNNATEQPRPQSPSVDFHDVCKMEQKECLANSTMLYRFLSNDLQKFAILHEVFGACNVIKLIQDLPWDQGVEAINSMVSEASARLQDPVFGCAGIIQQLQQQISDLESQITTTQAMMQKIRSQQVQLLASIPGYHNQFNDTKNQHIAKRR*
PmLBD33	MQMMNNATEQPRPQSPSVDFHDVCKMEQKECLANSTMLYRFLSNDLQKFAILHEVFGACNVIKLIQDLPWDQGVEAINSMVSEASARLQDPVFGCAGIIQQLQQQISDLESQITTTQAMMQKIRSQQVQLLASIPGYHNQFNDTKNQHIAKRR*
PmLBD34	MQIMDNSLEKSRIQSPSADFHDVCEIEKKECLDNCTMLYSFVSDDLHKFSILHQVFGACNVIKLVKDLPSDKIIDAINSMVYEASARLQDPALGCAGIIQQLQLQISDLESKITSTQAVIQKVLSQQAQLLASIPGINNKFNPAMSTSLNDADEEKENLFNSKGMD*
PmLBD35	MQIMDNSLEKSRIQSPSADFHDVCEIEKKECLDNCTMLYSFVSDDLHKFSILHQVFGACNVIKLVKDLPSDKIIDAINSMVYEASARLHDPAFGCTGIIQQLQLQISDMESQITSTQAMIQKIRSHQGQLLASILAFHNQFNPNNQHFAKRR*
PmLBD36	MQIMDNSLEKSRIQSPSADFHDVCEIEKKECLDNCTMLYSFVSDDLHKFSILHQVFGACN
PmLBD37	MSCNGCRVLRKGCSDTCILRPCLQWIESPEAQGHATVFVAKFFGRAGLMSFISAVPDHQRPGTFEFEAISDQFLKYSNRTFISSINSLCRCLLRCKLKPR*
PmLBD38	MMQMSEGNQRTKVATPCAACRTLRRRCGDKCVLAPYFPPNDPHKFATVHRVFGASNIIRILQVCDFEHL*
PmLBD39	MSNKFCSPTSYHIITILLILPLLCLFQDVDKEHRDDAVSSMVYEAGARVRDPIYGCAGAVCQLQQQVCDLQSQLAIAQAQILNLHCQQANLLASFTPNNSSFGKGGEPADYDYDEPLGSSWTDSPASQVTDGEKDINALLQEMFTWSHNGK*
PmLBD40	MREGNSRTKVATPCAACRTLRRRCADKCVLAPYFPPNDPQKFATVHRIFGASNIIRILQEVDGKHREDVVSSLVYEAGARLRDPVYGSAGVVWQLQQQVRNLQAQLATAQAQILNLNFERANLIAFLTANNSGFGKGGGPTDYDYDYDEPFGSSSMNSVASQVIDGERDVNFLLQEMSTWKCYAK*
PmLBD41	MTTARKPETPYKFPCGACKINRKQCSEKYILAPYFPVDNLEVSLYAKCSEIAMQSNSN*
PmLBD42	MRVSCNGCRVLRKGCSDSCELRPCLQWIKTSESQANATVFLAKFYGRSGLMNLVNSGPEFLRPTLFRSLLYEACGRIVNPIFGSVGLIWSGNWHICQAAVESVLKGYPLQPLHPLNSLENPLNSLEIASPPPAAAAPQSMEAVADKLRNVRSQGRFKRRLYRKPSRDIKNLNLHALKDEEAAGILTGSQAYNLRWRRCYPKEFQLINAQPVNKFLSTDSSSNSDDLIRLKTGFESVKSDSNPIENRETRALSEGISEGPALSEGIENQSECPLQNLFQQNDNIWVENIMRTESTYEKNLGLELTLGSSMAETTQNHRKQLGSNCMDRPPLYTSSLDLSLSQ*
PmLBD43	MSEGNQRTKVATPCAACRTLRRRCGDKCVLAPYFPPNDPHKFATVHRVFGASNIIRILQVCDFEHL*
PmLBD44	MTATTGTGNSGRDLSVFIQRKQEADGRKRMSCNGCRVLRKGCSDTCILRPCLQWIESPEAQGHATVFVAKFFGRAGLMSFISAVPDHQRPALFQSLLYEACGRTVNPVNGAVGLLWNGNWQLCQAAVETVLKGGTLRPPQSSSVIPTCSTRPSLMNSFSANFRVNSNVNNINSTSRLSLEVGKARPVNEMREMYTVKPEVDFPLNRPQESCNPHQPWAAKVKSEPHDISLCEAFEAVRHSQTIIHLPPSEIAAAPRRVRQRIEGINEVNYRDLSNSNSDDVKCLEVFDIHPNTTMEMKANLDLTLNFEASSSSHIKRRVSSPSIVSVNSEGSVTSLESGSLRVPNQKDSSAAKEHKVLDLFP*
PmLBD45	MASSSNSPCAACKFLRRKCTPECVFAPYFPPDQPQKFANVHKVFGASNVTKLLNELHPHQREDAVNSLAYEANARLQDPVYGCVGVISILQHQLKQLQVDLSNARSELSKYINAGITGPLLAGPNSNLGIGMGLPGTSREHIFRDQMMESQISSREHQMLRNYDQEIVRISGNAYDPGFAQMNISGSLGPLNPFTQSSRSSSDDRSSARGIGPQINLE*
PmLBD46	MSATDNRITERKEQERKMSCNGCRVLRKGCSENCILRQSLQWIESPQSQAHATVFVAKFFGRAGLMTFIAAVSEPERPALFKSLLYEACGRTVNPVHGAVGLLWTGKWQICQAAVQTVLSGGSLDRTPAGTCFPSTDANGDRNGMLAGDQWPNEMDGNFSGDDDVSKIYELGACVDSRRVRQKIDGNNNNINELVSTDGEKLGQRGSGIDGQKNDLKLDLSLNCPSKSKSSNLKQQRVSSPSTNSVHSEGSVNRLKSSSPPPSSTMAAEQKLLDLL*
PmLBD47	MRETISKSSNGMSPCAACKLLRRRCAKDCIFAPYFPSDDPHKFASVHRVFGASNVNKMLQDLSEEQRGDAVSSMVYEANARVRDPIYGCVGAISSLQQQVAYLKSQLALAQAEIVHLKMRQTPLSLFNSNDCKMMIMEEGSSPSHMLD*

## Sheet: Table S2
Table S2. Physical and chemical characterization of the LBD family proteins from P. massoniana
Sequnce ID	Protein length/aa	Molecular weight/kD	pI	Instability index	Aliphatic index	Grand average of hydropathicity
PmLBD1	150	16479.5	6.04	55.13	74.2	-0.367
PmLBD2	154	17168.5	6.19	51.6	89.29	-0.363
PmLBD3	183	20089.5	5.68	51.13	70.44	-0.457
PmLBD4	235	25629.4	5.35	58.59	66.89	-0.429
PmLBD5	264	27582.3	8.31	51.43	65.19	-0.23
PmLBD6	165	18546.1	4.84	55.75	95.21	-0.268
PmLBD7	74	8004.14	8.45	67.37	65.95	-0.224
PmLBD8	209	23348.2	5.95	59.93	71.44	-0.466
PmLBD9	148	16499.8	6.99	45.74	85	-0.313
PmLBD10	211	23180.2	9.38	66.18	60.66	-0.514
PmLBD11	66	7452.92	8.95	64.08	88.64	0.171
PmLBD12	197	21907.6	9.04	76.75	56.09	-0.591
PmLBD13	110	12438.5	9.72	48.75	71	-0.335
PmLBD14	149	16667.9	5.22	62.25	76.71	-0.258
PmLBD15	221	24511.7	7.11	52.24	75.11	-0.464
PmLBD16	258	28780.4	9.02	45.36	65.39	-0.571
PmLBD17	188	20953	9.08	52.4	72.66	-0.399
PmLBD18	160	17962.6	6.29	41.61	86.56	-0.224
PmLBD19	101	11299	6.16	53.95	85.94	-0.227
PmLBD20	73	8130.44	9.46	58.68	68.22	-0.508
PmLBD21	186	20684.5	4.93	55.97	81.24	-0.331
PmLBD22	336	37268.2	6.01	44.86	72.02	-0.473
PmLBD23	262	28789	8.7	52.86	83.05	-0.226
PmLBD24	172	19261	5.72	52.62	89.53	-0.276
PmLBD25	174	19540.1	5.08	47.41	83.45	-0.31
PmLBD26	176	19799.4	5.08	46.55	82.5	-0.316
PmLBD27	174	19520.3	5.72	51.7	88.51	-0.282
PmLBD28	169	18838.3	5.44	43.64	76.75	-0.411
PmLBD29	169	18880.4	5.76	42.38	76.75	-0.389
PmLBD30	169	18828.3	5.58	42.14	76.75	-0.447
PmLBD31	171	18939.8	4.83	53.66	100.41	0.044
PmLBD32	173	19531.5	5.49	55.14	92.43	-0.096
PmLBD33	153	17410.9	6.05	58.77	80.98	-0.407
PmLBD34	166	18382	4.67	45.18	96.39	-0.17
PmLBD35	152	17267.8	6.13	49.35	89.87	-0.234
PmLBD36	60	6912.85	4.8	64.8	76.33	-0.253
PmLBD37	100	11293.2	9.24	48.37	76.1	-0.038
PmLBD38	69	7848.2	9.3	60.27	69.28	-0.236
PmLBD39	151	16585.6	4.49	52.12	84.04	-0.219
PmLBD40	185	20556.2	8.28	47.49	76.49	-0.376
PmLBD41	58	6579.62	8.76	51.49	58.97	-0.498
PmLBD42	341	38084.2	8.49	60.51	82.4	-0.467
PmLBD43	66	7457.68	9.3	64.13	72.42	-0.252
PmLBD44	362	39863.2	8.76	51.91	76.46	-0.391
PmLBD45	218	23876.9	7.69	57.87	76.1	-0.435
PmLBD46	276	29925.6	8.35	49.14	71.38	-0.544
PmLBD47	148	16453.9	8.23	60.35	74.53	-0.263

## Sheet: Table S3
Table S3. Subcellular localization analysis of the LBD family proteins from P. massoniana
SeqID	Plant-mPLoc	CELLO (reliable-index > 1)	Same result
PmLBD1	Nuclear	Nuclear	Nuclear
PmLBD2	Nuclear	Nuclear	Nuclear
PmLBD3	Nuclear	Nuclear	Nuclear
PmLBD4	Nuclear	Nuclear	Nuclear
PmLBD5	Nuclear	Nuclear	Nuclear
PmLBD6	Nuclear	Nuclear	Nuclear
PmLBD7	Nuclear	Nuclear	Nuclear
PmLBD8	Nuclear	Nuclear	Nuclear
PmLBD9	Nuclear	Nuclear	Nuclear
PmLBD10	Nuclear	Nuclear	Nuclear
PmLBD11	Nuclear	Nuclear	Nuclear
PmLBD12	Nuclear	Nuclear	Nuclear
PmLBD13	Nuclear	Nuclear	Nuclear
PmLBD14	Nuclear	Nuclear	Nuclear
PmLBD15	Nuclear	Nuclear	Nuclear
PmLBD16	Nuclear	Nuclear	Nuclear
PmLBD17	Nuclear	Nuclear	Nuclear
PmLBD18	Nuclear	Nuclear	Nuclear
PmLBD19	Nuclear	Nuclear	Nuclear
PmLBD20	Nuclear	Nuclear	Nuclear
PmLBD21	Nuclear	Nuclear	Nuclear
PmLBD22	Nuclear	Nuclear	Nuclear
PmLBD23	Nuclear	Nuclear	Nuclear
PmLBD24	Nuclear	Nuclear	Nuclear
PmLBD25	Nuclear	Nuclear	Nuclear
PmLBD26	Nuclear	Nuclear	Nuclear
PmLBD27	Nuclear	Nuclear	Nuclear
PmLBD28	Nuclear	Nuclear	Nuclear
PmLBD29	Nuclear	Nuclear	Nuclear
PmLBD30	Nuclear	Nuclear	Nuclear
PmLBD31	Nuclear	Nuclear	Nuclear
PmLBD32	Nuclear	Nuclear	Nuclear
PmLBD33	Nuclear	Nuclear	Nuclear
PmLBD34	Nuclear	Nuclear	Nuclear
PmLBD35	Nuclear	Nuclear	Nuclear
PmLBD36	Nuclear	Nuclear	Nuclear
PmLBD37	Nuclear	Nuclear	Nuclear
PmLBD38	Nuclear	Nuclear	Nuclear
PmLBD39	Nuclear	Nuclear	Nuclear
PmLBD40	Nuclear	Nuclear	Nuclear
PmLBD41	Nuclear	Nuclear	Nuclear
PmLBD42	Nuclear	Nuclear	Nuclear
PmLBD43	Nuclear	Nuclear	Nuclear
PmLBD44	Nuclear	Nuclear	Nuclear
PmLBD45	Nuclear	Nuclear	Nuclear
PmLBD46	Nuclear	Nuclear	Nuclear
PmLBD47	Nuclear	Nuclear	Nuclear

## Sheet: Table S4
Table S4. The primers used in this study
Gene ID	Forward primer (5'-3')	Reverse primer (5'-3')	function
TUA	CAAACTTGGTCCCGTATCCTC	CACAGAAAGCTGCTCATGGTAA	for qPCR analysis
LBD44	ATTCAAAGGAAGCAGGAGGC	GCAACAAATACAGTGGCGTGT	for qPCR analysis
LBD45	ACCAAATGATGGAGTCGCAGAT	GCAAAGCCTGGGTCGTAAGC	for qPCR analysis
LBD46	AGGCCCACGCTACCGTCTTT	TTTCCAGTCCACAGCAACCC	for qPCR analysis
LBD47	TTCGCCAGTGTTCACAGAGT	GCATTCGCTTCATACACCAT	for qPCR analysis
LBD44-ORF	ATGACTGCGACAACAGGTA	TCACGGGAAGAGGTCCAG	for vector construction used to subcellular localization
LBD45-ORF	ATGGCGTCCTCTTCAAATTC	TCATTCCAGATTTATTTGAGGG	for vector construction used to subcellular localization
LBD46-ORF	ATGTCTGCAACAGACAATCGC	TCAGAGAAGATCCAGAAGCTTC	for vector construction used to subcellular localization
LBD47-ORF	ATGAGAGAAACCATTAGCAAA	TCAATCAAGCATATGGCTAGG	for vector construction used to subcellular localization
LBD44-PBI121	GAGAACACGGGGGACTCTAGAATGACTGCGACAACAGGTA	GCCCTTGCTCACCATGGATCCTCACGGGAAGAGGTCCAG	for vector construction used to subcellular localization
LBD45-PBI121	GAGAACACGGGGGACTCTAGAATGGCGTCCTCTTCAAATTC	GCCCTTGCTCACCATGGATCCTCATTCCAGATTTATTTGAGGG	for vector construction used to subcellular localization
LBD44-pGBKT7	AGGCCGAATTCCCGGGGATCCATGACTGCGACAACAGGTA	GGTTATGCTAGTTATGCGGCCGCTCACGGGAAGAGGTCCAG	for vector construction used to yeast self-activation
LBD45-pGBKT7	AGGCCGAATTCCCGGGGATCCATGGCGTCCTCTTCAAATTC	GGTTATGCTAGTTATGCGGCCGCTCATTCCAGATTTATTTGAGGG	for vector construction used to yeast self-activation
LBD46-pGBKT7	AGGCCGAATTCCCGGGGATCCATGTCTGCAACAGACAATCGC	GGTTATGCTAGTTATGCGGCCGCTCAGAGAAGATCCAGAAGCTTC	for vector construction used to yeast self-activation
LBD47-pGBKT7	AGGCCGAATTCCCGGGGATCCATGAGAGAAACCATTAGCAAA	GGTTATGCTAGTTATGCGGCCGCTCAATCAAGCATATGGCTAGG	for vector construction used to yeast self-activation
